# Supplementary material for: Altered Epigenetic Marks and Gene Expression in Fetal Brain, and Postnatal Behavioural Disorders, Following Prenatal Exposure of Ogg1 Knockout Mice to Saline or Ethanol
Source: Cells. 2023 Sep 19;12(18):2308. doi: 10.3390/cells12182308 (PMC10527575; doi:10.3390/cells12182308)
Supplement: Supplementary file 1 [file cells-12-02308-s001.zip]

Archive with 1 entries (1 files):
- cells-2510233-supplementary.pdf
